# Supplementary material for: Evaluation of Retinal Structure and Visual Function in Blue Cone Monochromacy to Develop Clinical Endpoints for L-opsin Gene Therapy
Source: Int J Mol Sci. 2024 Oct 2;25(19):10639. doi: 10.3390/ijms251910639 (PMC11477341; doi:10.3390/ijms251910639)
Supplement: Supplementary file 1 [file ijms-25-10639-s001.zip]

Archive with 1 entries (1 files):
- ijms-3223761-supplementary.pdf
